# Supplementary material for: Inhibition of EphA2 by syndecan-4 in wounded skin regulates clustering of fibroblasts
Source: J Mol Cell Biol. 2024 Dec 23;17(1):mjae054. doi: 10.1093/jmcb/mjae054 (PMC12205308; doi:10.1093/jmcb/mjae054)
Supplement: mjae054_Supplemental_Files [file mjae054_supplemental_files.zip]

Archive with 9 entries (9 files):
- Movie S1 Im Image_S029 select d.avi
- Movie S2 KO Image_S023 select d.avi
- Movie S3 WT cells EfnA1 5ugml fn with black screen cropped paper b label.avi
- Movie S4 2013-05-02 KO A2 no 8 siRNA 8 bit with black paper c label.avi
- Movie S5 S4 KO cells EfnA1 on 5ugml fn with black screen cropped paper b label.avi
- Movie S6 Im Image_S030 select d.avi
- Movie S7 KO Image_S010 select syn d.avi
- Movie S8 KO EphKD Image_S035 1 select b.avi
- Supplementary Material.pdf
